# Supplementary material for: Predictive Value of Preoperative Left Atrial Strain Parameters on Postoperative Atrial Fibrillation in Adults Undergoing Cardiac Surgery: A Systematic Review and Meta-Analysis
Source: Interdiscip Cardiovasc Thorac Surg. 2026 Feb 13;41(2):ivag035. doi: 10.1093/icvts/ivag035 (PMC12920041; doi:10.1093/icvts/ivag035)
Supplement: ivag035_Supplementary_Data [file ivag035_supplementary_data.zip]

Archive with 8 entries (8 files):
- Supplementary figure legends.docx
- Supplementary table 1.docx
- Supplementary table 2.docx
- Supplementary table 3.docx
- Supplementary table 4.docx
- Supplementary figure 1.pdf
- Supplementary figure 2.pdf
- Supplementary figure 3.png
